# Supplementary material for: Attraction-Mediated Synergy: Insecticide Toxicity Against Coptotermes formosanus Enhanced by Trichoderma Metabolites
Source: Insects. 2025 Oct 31;16(11):1116. doi: 10.3390/insects16111116 (PMC12653544; doi:10.3390/insects16111116)
Supplement: Supplementary file 1 [file insects-16-01116-s001.zip › Table S1.xlsx]

## Sheet: Supplementary table 1
Table S1. Statistical results of Figure 3.
Time	Statistical result
1 d	ᵡ2 = 147.62, df = 11, P < 0.0001
2 d	ᵡ2 = 164.03, df = 11, P < 0.0001
3 d	ᵡ2 = 168.62, df = 11, P < 0.0001
4 d	ᵡ2 = 168.53, df = 11, P < 0.0001
5 d	ᵡ2 = 173.27, df = 11, P < 0.0001
6 d	ᵡ2 = 175.46, df = 11, P < 0.0001
7 d	ᵡ2 = 171.44, df = 11, P < 0.0001
