# Supplementary material for: Attraction-Mediated Synergy: Insecticide Toxicity Against Coptotermes formosanus Enhanced by Trichoderma Metabolites
Source: Insects. 2025 Oct 31;16(11):1116. doi: 10.3390/insects16111116 (PMC12653544; doi:10.3390/insects16111116)
Supplement: Supplementary file 1 [file insects-16-01116-s001.zip › Table S2.xlsx]

## Sheet: Supplementary table 2
Table S2. Statistical results of Figure 4.
Time	Statistical result
1 d	χ2 = 175.83, df = 11, P < 0.0001
2 d	χ2 =199.50, df = 11, P < 0.0001
3 d	χ2 = 203.69, df = 11, P < 0.0001
4 d	χ2 = 189.61, df = 11, P < 0.0001
5 d	χ2 = 185.14, df = 11, P < 0.0001
6 d	χ2 = 191.37, df = 11, P < 0.0001
7 d	χ2 = 193.36, df = 11, P < 0.0001
