# Supplementary material for: Attraction-Mediated Synergy: Insecticide Toxicity Against Coptotermes formosanus Enhanced by Trichoderma Metabolites
Source: Insects. 2025 Oct 31;16(11):1116. doi: 10.3390/insects16111116 (PMC12653544; doi:10.3390/insects16111116)
Supplement: Supplementary file 1 [file insects-16-01116-s001.zip › Table S3.xlsx]

## Sheet: Supplementary table 3
Table S3 Percentage (mean ± SE) of Coptotermes formosanus aggregated at different locations in the two-choice aggregation test involving with either or both Trichoderma metabolites and imidacloprid at 1, 2, 4, 8, and 12 h (Statistical results of Table 7).
Two-choice aggregation test	Time point	Data style	Location			Statistical results
			Treated filter paper	Petri dish	Untreated filter paper	F	df	P
Untreatd	1 h	Percentage data	49.33 ± 3.35	10.89 ± 2.56	39.78 ± 3.59
		Transformed data	0.69 ± 0.10a	-1.13 ± 0.17b	0.44 ± 0.13a	58.24	2, 45	< 0.0001
	2 h	Percentage data	43.78 ± 3.67	14.22 ± 4.68	42.00 ± 4.37
		Transformed data	0.61 ± 0.12a	-1.13 ± 0.23b	0.52 ± 0.16a	34.5	2, 45	< 0.0001
	4 h	Percentage data	42.44 ± 4.26	15.33 ± 5.27	42.22 ± 5.58
		Transformed data	0.59 ± 0.13a	-1.07 ± 0.25b	0.48 ± 0.21a	25.79	2, 45	< 0.0001
	8 h	Percentage data	37.11 ± 6.36	24.00 ± 6.60	38.89 ± 6.38
		Transformed data	0.25 ± 0.22a	-0.59 ± 0.27b	0.34 ± 0.22a	6.43	2, 45	0.0035
	12 h	Percentage data	32.67 ± 8.41	29.56 ± 8.14	37.78 ± 8.29
		Transformed data	-0.09 ± 0.34a	-0.18 ± 0.32a	0.28 ± 0.31a	0.72	2, 45	0.4914
Phenol (2500 μg/g)	1 h	Percentage data	81.56 ± 3.65	4.22 ± 1.00	14.22 ± 3.20
		Transformed data	1.71 ± 0.14a	-1.28 ± 0.12c	-0.43 ± 0.17b	169.82	2, 45	< 0.0001
	2 h	Percentage data	78.00 ± 4.31	6.22 ± 1.59	15.78 ± 3.27
		Transformed data	1.57 ± 0.17a	-1.17 ± 0.12c	-0.40 ± 0.16b	167.14	2, 45	< 0.0001
	4 h	Percentage data	72.22 ± 4.30	8.44 ± 1.58	19.33 ± 4.07
		Transformed data	1.34 ± 0.14a	-1.00 ± 0.15c	-0.34 ± 0.19b	67.32	2, 45	< 0.0001
	8 h	Percentage data	76.44 ± 4.02	9.11 ± 1.44	14.44 ± 4.14
		Transformed data	1.53 ± 0.15a	-0.77 ± 0.15b	-0.75 ± 0.23b	61.61	2, 45	< 0.0001
	12 h	Percentage data	85.56 ± 2.73	9.56 ± 1.89	4.89 ± 1.79
		Transformed data	1.85 ± 0.13a	-0.62 ± 0.15c	-1.23 ± 0.15b	142.43	2, 45	< 0.0001
Ethyl 2, 4-dioxovalerate (2500 μg/g)	1 h	Percentage data	74.00 ± 4.32	8.44 ± 2.60	17.56 ± 3.87
		Transformed data	1.48 ± 0.16a	-1.05 ± 0.18c	-0.43 ± 0.21b	62.72	2, 45	< 0.0001
	2 h	Percentage data	75.11 ± 3.35	6.67 ± 1.29	18.22 ± 3.70
		Transformed data	1.48 ± 0.12a	-1.1 ± 0.16c	-0.38 ± 0.22b	84.01	2, 45	< 0.0001
	4 h	Percentage data	67.56 ± 4.23	12.89 ± 3.03	19.56 ± 3.42
		Transformed data	1.20 ± 0.16a	-0.80 ± 0.19b	-0.40 ± 0.21b	36.58	2, 45	< 0.0001
	8 h	Percentage data	73.33 ± 3.83	13.33 ± 2.35	13.33 ± 2.63
		Transformed data	1.33 ± 0.15a	-0.64 ± 0.14b	-0.69 ± 0.15b	65.92	2, 45	< 0.0001
	12 h	Percentage data	77.11 ± 3.55	11.33 ± 3.29	11.56 ± 3.08
		Transformed data	1.58 ± 0.12a	-0.76 ± 0.21b	-0.82 ± 0.23b	71.08	2, 45	< 0.0001
Diglycolic acid (2500 μg/g)	1 h	Percentage data	67.78 ± 3.67	8.22 ± 2.49	24 ± 2.93
		Transformed data	1.21 ± 0.13a	-1.22 ± 0.16c	0.01 ± 0.14b	137.71	2, 45	< 0.0001
	2 h	Percentage data	63.11 ± 4.53	15.56 ± 4.34	21.33 ± 3.23
		Transformed data	1.04 ± 0.14a	-0.84 ± 0.21c	-0.20 ± 0.16b	50.66	2, 45	< 0.0001
	4 h	Percentage data	60.67 ± 4.47	19.78 ± 4.79	19.56 ± 3.01
		Transformed data	0.95 ± 0.14a	-0.60 ± 0.22b	-0.35 ± 0.16b	24.45	2, 45	< 0.0001
	8 h	Percentage data	64.67 ± 4.35	19.33 ± 4.45	16.00 ± 2.89
		Transformed data	1.07 ± 0.14a	-0.46 ± 0.20b	-0.61 ± 0.19b	43.7	2, 45	< 0.0001
	12 h	Percentage data	62.00 ± 4.78	20.89 ± 4.69	17.11 ± 3.58
		Transformed data	1.05 ± 0.16a	-0.43 ± 0.22b	-0.62 ± 0.22b	28.6	2, 45	< 0.0001
Imidacloprid (25 μg/g)	1 h	Percentage data	50.29 ± 6.20	6.22 ± 1.52	43.49 ± 6.15
		Transformed data	0.77 ± 0.21a	-1.33 ± 0.14b	0.57 ± 0.21a	36.95	2, 45	< 0.0001
	2 h	Percentage data	59.87 ± 5.15	6.91 ± 1.48	33.22 ± 5.03
		Transformed data	1.01 ± 0.15a	-1.27 ± 0.14c	0.26 ± 0.17b	58.66	2, 45	< 0.0001
	4 h	Percentage data	58.61 ± 5.75	8.72 ± 1.53	32.67 ± 5.69
		Transformed data	0.90 ± 0.21a	-1.03 ± 0.17c	0.13 ± 0.23b	24.66	2, 45	< 0.0001
	8 h	Percentage data	54.03 ± 7.25	12.74 ± 3.90	33.23 ± 6.33
		Transformed data	0.75 ± 0.28a	-0.86 ± 0.20b	0.10 ± 0.24a	10.1	2, 45	0.0002
	12 h	Percentage data	52.67 ± 6.56	16.53 ± 5.12	30.81 ± 6.30
		Transformed data	0.78 ± 0.25a	-0.76 ± 0.27b	-0.02 ± 0.28ab	9.29	2, 45	0.0004
Imidacloprid (25 μg/g) and phenol (2500 μg/g)	1 h	Percentage data	81.56 ± 2.89	5.56 ± 1.17	12.89 ± 2.56
		Transformed data	1.67 ± 0.12a	-1.15 ± 0.13c	-0.51 ± 0.17b	125.66	2, 45	< 0.0001
	2 h	Percentage data	75.78 ± 3.64	8.67 ± 1.84	15.56 ± 3.13
		Transformed data	1.47 ± 0.14a	-0.96 ± 0.16b	-0.51 ± 0.19b	88.12	2, 45	< 0.0001
	4 h	Percentage data	75.87 ± 2.94	6.67 ± 2.17	17.46 ± 2.50
		Transformed data	1.48 ± 0.11a	-1.28 ± 0.19c	-0.20 ± 0.17b	111.77	2, 45	< 0.0001
	8 h	Percentage data	67.45 ± 4.37	12.02 ± 2.89	20.53 ± 4.05
		Transformed data	1.25 ± 0.15a	-0.87 ± 0.21b	-0.38 ± 0.23b	47.25	2, 45	< 0.0001
	12 h	Percentage data	63.90 ± 4.92	23.19 ± 3.61	12.92 ± 3.03
		Transformed data	1.08 ± 0.18a	-0.18 ± 0.15c	-0.90 ± 0.17b	39.36	2, 45	< 0.0001
Imidacloprid (25 μg/g) and ethyl 2, 4-dioxovalerate (2500 μg/g)	1 h	Percentage data	65.78 ± 2.88	4.67 ± 1.22	29.56 ± 2.05
		Transformed data	1.19 ± 0.11a	-1.55 ± 0.12c	0.36 ± 0.06b	302.21	2, 45	< 0.0001
	2 h	Percentage data	52.67 ± 3.40	7.78 ± 1.79	39.56 ± 3.37
		Transformed data	0.83 ± 0.10a	-1.33 ± 0.14b	0.50 ± 0.11a	97.77	2, 45	< 0.0001
	4 h	Percentage data	62.00 ± 3.30	6.44 ± 1.52	31.56 ± 3.54
		Transformed data	1.09 ± 0.10a	-1.35 ± 0.16b	0.27 ± 0.16b	100.3	2, 45	< 0.0001
	8 h	Percentage data	67.56 ± 4.01	9.33 ± 4.23	23.11 ± 3.06
		Transformed data	1.29 ± 0.12a	-1.31 ± 0.22c	0.01 ± 0.19b	50.9	2, 45	< 0.0001
	12 h	Percentage data	72.12 ± 4.26	8.45 ± 3.44	19.43 ± 3.38
		Transformed data	1.43 ± 0.15a	-1.25 ± 0.19c	-0.19 ± 0.19b	80.23	2, 45	< 0.0001
Imidacloprid (25 μg/g) and diglycolic acid (2500 μg/g)	1 h	Percentage data	70.44 ± 3.56	7.78 ± 1.63	21.78 ± 3.14
		Transformed data	1.25 ± 0.13a	-1.18 ± 0.13c	-0.07 ± 0.11b	93.97	2, 45	< 0.0001
	2 h	Percentage data	68.67 ± 4.22	11.56 ± 2.54	19.78 ± 2.47
		Transformed data	1.15 ± 0.15a	-0.94 ± 0.15c	-0.21 ± 0.10b	64.67	2, 45	< 0.0001
	4 h	Percentage data	71.78 ± 3.64	15.78 ± 3.44	12.44 ± 2.24
		Transformed data	1.27 ± 0.12a	-0.55 ± 0.17c	-0.72 ± 0.16b	57.26	2, 45	< 0.0001
	8 h	Percentage data	71.41 ± 3.84	19.01 ± 3.57	9.58 ± 2.47
		Transformed data	1.34 ± 0.13a	-0.28 ± 0.19c	-1.06 ± 0.20b	53.21	2, 45	< 0.0001
	12 h	Percentage data	69.71 ± 3.92	20.34 ± 3.87	9.95 ± 2.84
		Transformed data	1.33 ± 0.13a	-0.26 ± 0.21c	-1.07 ± 0.20b	43.55	2, 45	< 0.0001
Imidacloprid (50 μg/g)	1 h	Percentage data	50.22 ± 3.44	11.78 ± 2.56	38.00 ± 4.32
		Transformed data	0.71 ± 0.09a	-1.02 ± 0.17b	0.32 ± 0.17a	47.19	2, 45	< 0.0001
	2 h	Percentage data	47.78 ± 3.83	13.78 ± 2.65	38.44 ± 4.53
		Transformed data	0.6 ± 0.10a	-0.92 ± 0.17b	0.32 ± 0.16a	38.38	2, 45	< 0.0001
	4 h	Percentage data	49.77 ± 4.44	10.25 ± 2.77	39.98 ± 4.81
		Transformed data	0.72 ± 0.12a	-1.16 ± 0.16b	0.44 ± 0.15a	58.14	2, 45	< 0.0001
	8 h	Percentage data	45.76 ± 5.77	15.78 ± 4.16	38.46 ± 4.83
		Transformed data	0.57 ± 0.19a	-0.87 ± 0.20b	0.29 ± 0.18a	17.92	2, 45	< 0.0001
	12 h	Percentage data	35.72 ± 6.16	22.40 ± 5.43	41.89 ± 7.43
		Transformed data	0.19 ± 0.22a	-0.38 ± 0.22a	0.19 ± 0.31a	1.75	2, 45	0.1851
Imidacloprid (50 μg/g) and phenol (2500 μg/g)	1 h	Percentage data	73.33 ± 3.84	9.33 ± 1.77	17.33 ± 3.35
		Transformed data	1.36 ± 0.14a	-0.90 ± 0.14b	-0.47 ± 0.19b	54.63	2, 45	< 0.0001
	2 h	Percentage data	75.78 ± 4.02	9.78 ± 2.20	14.44 ± 2.84
		Transformed data	1.45 ± 0.16a	-0.91 ± 0.15b	-0.54 ± 0.16b	70.7	2, 45	< 0.0001
	4 h	Percentage data	78.36 ± 4.29	9.98 ± 2.57	11.66 ± 2.99
		Transformed data	1.56 ± 0.17a	-0.86 ± 0.15b	-0.70 ± 0.16b	99.91	2, 45	< 0.0001
	8 h	Percentage data	72.19 ± 4.92	13.01 ± 3.79	14.80 ± 3.88
		Transformed data	1.43 ± 0.16a	-0.81 ± 0.22b	-0.63 ± 0.22b	40.99	2, 45	< 0.0001
	12 h	Percentage data	62.14 ± 5.06	16.86 ± 3.44	21.00 ± 5.09
		Transformed data	1.04 ± 0.16a	-0.50 ± 0.17b	-0.54 ± 0.23b	22.8	2, 45	< 0.0001
Imidacloprid (50 μg/g) and ethyl 2, 4-dioxovalerate (2500 μg/g)	1 h	Percentage data	75.33 ± 2.93	7.33 ± 1.38	17.33 ± 2.96
		Transformed data	1.43 ± 0.11a	-1.09 ± 0.15c	-0.35 ± 0.18b	79.66	2, 45	< 0.0001
	2 h	Percentage data	71.56 ± 4.37	8.22 ± 1.35	20.22 ± 4.05
		Transformed data	1.34 ± 0.15a	-0.97 ± 0.15c	-0.37 ± 0.21b	45.78	2, 45	< 0.0001
	4 h	Percentage data	73.11 ± 3.89	10.44 ± 2.63	16.44 ± 3.08
		Transformed data	1.40 ± 0.15a	-0.95 ± 0.18b	-0.44 ± 0.19b	49.46	2, 45	< 0.0001
	8 h	Percentage data	68.39 ± 4.10	13.37 ± 2.17	18.24 ± 4.08
		Transformed data	1.19 ± 0.14a	-0.66 ± 0.18b	-0.53 ± 0.22b	30.44	2, 45	< 0.0001
	12 h	Percentage data	74.50 ± 3.84	9.06 ± 1.80	16.44 ± 3.44
		Transformed data	1.42 ± 0.15a	-0.91 ± 0.15b	-0.51 ± 0.20b	57.81	2, 45	< 0.0001
Imidacloprid (50 μg/g) and diglycolic acid (2500 μg/g)	1 h	Percentage data	51.56 ± 4.34	12.44 ± 2.35	36.00 ± 4.54
		Transformed data	0.71 ± 0.12a	-0.98 ± 0.16b	0.26 ± 0.15a	40.71	2, 45	< 0.0001
	2 h	Percentage data	68.44 ± 3.56	9.33 ± 1.74	22.22 ± 3.02
		Transformed data	1.20 ± 0.14a	-1.03 ± 0.15b	-0.16 ± 0.16b	54.59	2, 45	< 0.0001
	4 h	Percentage data	64.00 ± 3.66	16.89 ± 2.79	19.11 ± 3.08
		Transformed data	1.03 ± 0.14a	-0.57 ± 0.17b	-0.46 ± 0.17b	33.15	2, 45	< 0.0001
	8 h	Percentage data	62.59 ± 3.68	17.47 ± 2.72	19.95 ± 3.14
		Transformed data	0.95 ± 0.12a	-0.51 ± 0.14b	-0.44 ± 0.17b	36.87	2, 45	< 0.0001
	12 h	Percentage data	59.66 ± 4.50	21.42 ± 3.54	18.92 ± 3.59
		Transformed data	0.93 ± 0.15a	-0.30 ± 0.16b	-0.63 ± 0.21b	24.13	2, 45	< 0.0001
The percentage data were log-ratio transformed to make data independent. The transformed data were compared using the two-way analysis of variance (ANOVA) with the colony as the random effect and the location as the fixed effect, followed by Tukey’s Honest Significant Differences tests for multiple comparisons. Untransformed percentage data and log-ratio transformed data are presented, and differ…
