# Supplementary material for: Attraction-Mediated Synergy: Insecticide Toxicity Against Coptotermes formosanus Enhanced by Trichoderma Metabolites
Source: Insects. 2025 Oct 31;16(11):1116. doi: 10.3390/insects16111116 (PMC12653544; doi:10.3390/insects16111116)
Supplement: Supplementary file 1 [file insects-16-01116-s001.zip › Table S4.xlsx]

## Sheet: Supplementary table 4
Table S4. Statistical results of Figure 5.
Time	Statistical result
1 d	χ2 = 104.18, df = 11, P < 0.0001
2 d	χ2 =148.33, df = 11, P < 0.0001
3 d	χ2 = 157.07, df = 11, P < 0.0001
4 d	χ2 = 170.93, df = 11, P < 0.0001
5 d	χ2 = 173.46, df = 11, P < 0.0001
6 d	χ2 = 170.54, df = 11, P < 0.0001
7 d	χ2 = 164.65, df = 11, P < 0.0001
