# Supplementary material for: Attraction-Mediated Synergy: Insecticide Toxicity Against Coptotermes formosanus Enhanced by Trichoderma Metabolites
Source: Insects. 2025 Oct 31;16(11):1116. doi: 10.3390/insects16111116 (PMC12653544; doi:10.3390/insects16111116)
Supplement: Supplementary file 1 [file insects-16-01116-s001.zip › Table S5.xlsx]

## Sheet: Supplementary table 5
Table S5 Percentage (mean ± SE) of Coptotermes formosanus aggregated at different locations in the two-choice aggregation test involving with either or both Trichoderma metabolites and fipronil at 1, 2, 4, 8, and 12 h (Statistical results of Table 8).
Two-choice aggregation test	Time point	Data style	Location			Statistical results
			Treated filter paper	Petri dish	Untreated filter paper	F	df	P
Untreatd	1 h	Percentage data	44.89 ± 3.29	6.22 ± 2.55	48.89 ± 3.98
		Transformed data	0.75 ± 0.09a	-1.57 ± 0.17b	0.82 ± 0.13a	127.58	2, 45	< 0.0001
	2 h	Percentage data	46.89 ± 4.66	8.22 ± 3.81	44.89 ± 4.71
		Transformed data	0.76 ± 0.13a	-1.45 ± 0.19b	0.69 ± 0.15a	83.03	2, 45	< 0.0001
	4 h	Percentage data	51.56 ± 5.39	10.67 ± 5.22	37.78 ± 4.51
		Transformed data	0.84 ± 0.18a	-1.42 ± 0.24b	0.57 ± 0.14a	58.27	2, 45	< 0.0001
	8 h	Percentage data	50.44 ± 7.93	12.22 ± 6.29	37.33 ± 7.74
		Transformed data	0.76 ± 0.28a	-1.17 ± 0.27b	0.40 ± 0.29a	14.91	2, 45	< 0.0001
	12 h	Percentage data	46.67 ± 8.59	14.00 ± 7.16	39.33 ± 8.37
		Transformed data	0.62 ± 0.30a	-1.02 ± 0.31b	0.41 ± 0.29a	10.12	2, 45	0.0002
Phenol (2500 μg/g)	1 h	Percentage data	62.22 ± 3.43	3.33 ± 0.98	34.44 ± 3.30
		Transformed data	1.19 ± 0.10a	-1.68 ± 0.11c	0.49 ± 0.12b	214.13	2, 45	< 0.0001
	2 h	Percentage data	60.22 ± 3.69	4.67 ± 1.42	35.11 ± 3.45
		Transformed data	1.12 ± 0.13a	-1.55 ± 0.14c	0.43 ± 0.15b	116.98	2, 45	< 0.0001
	4 h	Percentage data	66.44 ± 3.51	3.56 ± 1.33	30.00 ± 3.29
		Transformed data	1.32 ± 0.12a	-1.65 ± 0.14c	0.33 ± 0.16b	128.25	2, 45	< 0.0001
	8 h	Percentage data	67.56 ± 4.35	9.11 ± 3.25	23.33 ± 3.70
		Transformed data	1.26 ± 0.14a	-1.22 ± 0.20c	-0.04 ± 0.19b	49.24	2, 45	< 0.0001
	12 h	Percentage data	69.56 ± 4.48	13.56 ± 4.60	16.89 ± 3.34
		Transformed data	1.33 ± 0.14a	-0.89 ± 0.24b	-0.44 ± 0.21b	43.87	2, 45	< 0.0001
Ethyl 2, 4-dioxovalerate (2500 μg/g)	1 h	Percentage data	60.89 ± 5.63	3.56 ± 1.71	35.56 ± 5.56
		Transformed data	1.19 ± 0.16a	-1.67 ± 0.13c	0.48 ± 0.17b	95.61	2, 45	< 0.0001
	2 h	Percentage data	61.56 ± 5.69	6.44 ± 2.59	32.00 ± 4.94
		Transformed data	1.13 ± 0.18a	-1.46 ± 0.17c	0.33 ± 0.16b	69.79	2, 45	< 0.0001
	4 h	Percentage data	74.89 ± 3.54	4.44 ± 1.07	20.67 ± 3.65
		Transformed data	1.49 ± 0.11a	-1.38 ± 0.14c	-0.11 ± 0.18b	100.01	2, 45	< 0.0001
	8 h	Percentage data	79.56 ± 5.08	2.67 ± 0.86	17.78 ± 4.79
		Transformed data	1.77 ± 0.17a	-1.43 ± 0.10c	-0.34 ± 0.21b	118.27	2, 45	< 0.0001
	12 h	Percentage data	81.56 ± 3.70	5.33 ± 1.45	13.11 ± 3.71
		Transformed data	1.76 ± 0.13a	-1.14 ± 0.16b	-0.61 ± 0.21b	95.4	2, 45	< 0.0001
Diglycolic acid (2500 μg/g)	1 h	Percentage data	62.67 ± 5.31	4.67 ± 1.30	32.67 ± 5.35
		Transformed data	1.13 ± 0.14a	-1.51 ± 0.12c	0.38 ± 0.15b	105.24	2, 45	< 0.0001
	2 h	Percentage data	64.89 ± 4.52	9.56 ± 1.59	25.56 ± 3.62
		Transformed data	1.06 ± 0.15a	-1.02 ± 0.13c	-0.04 ± 0.14b	55.92	2, 45	< 0.0001
	4 h	Percentage data	69.78 ± 4.81	6.00 ± 1.66	24.22 ± 4.50
		Transformed data	1.34 ± 0.15a	-1.30 ± 0.14c	-0.04 ± 0.18b	71.34	2, 45	< 0.0001
	8 h	Percentage data	79.78 ± 3.47	5.33 ± 1.65	14.89 ± 3.37
		Transformed data	1.67 ± 0.13a	-1.24 ± 0.16c	-0.43 ± 0.20b	127.34	2, 45	< 0.0001
	12 h	Percentage data	86.22 ± 2.86	4.00 ± 1.07	9.78 ± 2.82
		Transformed data	1.90 ± 0.11a	-1.20 ± 0.14b	-0.69 ± 0.18b	122.8	2, 45	< 0.0001
Fipronil (1 μg/g)	1 h	Percentage data	48.89 ± 4.53	5.11 ± 1.36	46.00 ± 4.45
		Transformed data	0.77 ± 0.14a	-1.53 ± 0.12b	0.76 ± 0.13a	103.01	2, 45	< 0.0001
	2 h	Percentage data	45.56 ± 5.11	6.67 ± 1.48	47.78 ± 5.34
		Transformed data	0.64 ± 0.15a	-1.34 ± 0.13b	0.69 ± 0.18a	60.62	2, 45	< 0.0001
	4 h	Percentage data	42.44 ± 6.01	6.89 ± 3.73	50.67 ± 6.10
		Transformed data	0.59 ± 0.20a	-1.48 ± 0.19b	0.90 ± 0.17a	45.76	2, 45	< 0.0001
	8 h	Percentage data	40.67 ± 7.96	5.78 ± 2.00	53.56 ± 8.21
		Transformed data	0.45 ± 0.29a	-1.27 ± 0.18b	0.82 ± 0.30a	16.63	2, 45	< 0.0001
	12 h	Percentage data	45.26 ± 8.70	3.78 ± 1.14	50.96 ± 8.55
		Transformed data	0.48 ± 0.33a	-1.33 ± 0.16b	0.85 ± 0.30a	18	2, 45	< 0.0001
Fipronil (1 μg/g) and phenol (2500 μg/g)	1 h	Percentage data	56.67 ± 3.06	8.22 ± 3.08	35.11 ± 3.27
		Transformed data	1.00 ± 0.10a	-1.45 ± 0.20c	0.44 ± 0.15b	80.76	2, 45	< 0.0001
	2 h	Percentage data	57.56 ± 4.05	9.56 ± 4.32	32.89 ± 3.32
		Transformed data	1.02 ± 0.12a	-1.43 ± 0.22c	0.41 ± 0.14b	75.93	2, 45	< 0.0001
	4 h	Percentage data	54.44 ± 5.77	9.56 ± 4.18	36.00 ± 5.02
		Transformed data	0.88 ± 0.21a	-1.31 ± 0.23b	0.43 ± 0.20a	31.25	2, 45	< 0.0001
	8 h	Percentage data	64.22 ± 4.16	8.00 ± 1.89	27.78 ± 3.52
		Transformed data	1.11 ± 0.14a	-1.22 ± 0.15c	0.11 ± 0.15b	67.79	2, 45	< 0.0001
	12 h	Percentage data	65.56 ± 6.54	8.44 ± 2.33	26.00 ± 6.18
		Transformed data	1.22 ± 0.20a	-1.05 ± 0.18c	-0.17 ± 0.25b	36.39	2, 45	< 0.0001
Fipronil (1 μg/g) and ethyl 2, 4-dioxovalerate (2500 μg/g)	1 h	Percentage data	57.33 ± 4.55	5.11 ± 1.64	37.56 ± 4.46
		Transformed data	1.01 ± 0.13a	-1.55 ± 0.15c	0.54 ± 0.13b	115.34	2, 45	< 0.0001
	2 h	Percentage data	56.89 ± 4.24	4.89 ± 1.19	38.22 ± 4.05
		Transformed data	1.00 ± 0.12a	-1.53 ± 0.12c	0.53 ± 0.12b	154.06	2, 45	< 0.0001
	4 h	Percentage data	61.33 ± 5.06	4.89 ± 1.28	33.78 ± 4.90
		Transformed data	1.15 ± 0.15a	-1.44 ± 0.14c	0.29 ± 0.19b	76.39	2, 45	< 0.0001
	8 h	Percentage data	83.11 ± 3.09	2.67 ± 0.86	14.22 ± 3.17
		Transformed data	1.81 ± 0.11a	-1.46 ± 0.12c	-0.35 ± 0.18b	164.34	2, 45	< 0.0001
	12 h	Percentage data	85.78 ± 3.68	2.89 ± 0.71	11.33 ± 3.65
		Transformed data	1.93 ± 0.13a	-1.31 ± 0.12c	-0.61 ± 0.20b	132.88	2, 45	< 0.0001
Fipronil (1 μg/g) and diglycolic acid (2500 μg/g)	1 h	Percentage data	53.56 ± 5.51	4.67 ± 1.18	41.78 ± 5.57
		Transformed data	0.90 ± 0.15a	-1.51 ± 0.12b	0.61 ± 0.16a	113.68	2, 45	< 0.0001
	2 h	Percentage data	55.11 ± 5.34	5.56 ± 2.00	39.33 ± 5.85
		Transformed data	0.98 ± 0.15a	-1.51 ± 0.17b	0.52 ± 0.21a	85.63	2, 45	< 0.0001
	4 h	Percentage data	66.89 ± 4.16	2.44 ± 0.86	30.67 ± 4.28
		Transformed data	1.34 ± 0.10a	-1.73 ± 0.12c	0.39 ± 0.16b	174.1	2, 45	< 0.0001
	8 h	Percentage data	72.22 ± 4.76	2.44 ± 0.66	25.33 ± 4.93
		Transformed data	1.50 ± 0.13a	-1.62 ± 0.10c	0.12 ± 0.19b	161.04	2, 45	< 0.0001
	12 h	Percentage data	77.33 ± 5.48	2.44 ± 0.92	20.22 ± 5.48
		Transformed data	1.73 ± 0.17a	-1.47 ± 0.13c	-0.26 ± 0.25b	109.86	2, 45	< 0.0001
Fipronil (10 μg/g)	1 h	Percentage data	33.78 ± 3.90	5.56 ± 2.34	60.67 ± 3.73
		Transformed data	0.40 ± 0.17b	-1.57 ± 0.18c	1.17 ± 0.12a	125.33	2, 45	< 0.0001
	2 h	Percentage data	35.78 ± 2.47	6.89 ± 1.67	57.33 ± 2.10
		Transformed data	0.45 ± 0.10b	-1.40 ± 0.13c	0.95 ± 0.06a	218.76	2, 45	< 0.0001
	4 h	Percentage data	46.00 ± 1.86	5.11 ± 2.12	48.89 ± 2.39
		Transformed data	0.81 ± 0.08a	-1.68 ± 0.16b	0.87 ± 0.10a	173.07	2, 45	< 0.0001
	8 h	Percentage data	52.89 ± 2.81	2.44 ± 0.80	44.67 ± 2.95
		Transformed data	1.01 ± 0.07a	-1.82 ± 0.10b	0.81 ± 0.09a	304.95	2, 45	< 0.0001
	12 h	Percentage data	32.20 ± 5.65	1.58 ± 0.58	66.21 ± 5.47
		Transformed data	0.38 ± 0.22b	-1.75 ± 0.11c	1.37 ± 0.15a	122.04	2, 45	< 0.0001
Fipronil (10 μg/g) and phenol (2500 μg/g)	1 h	Percentage data	64.00 ± 3.31	2.22 ± 0.58	33.78 ± 3.20
		Transformed data	1.25 ± 0.08a	-1.80 ± 0.07c	0.55 ± 0.09b	374.2	2, 45	< 0.0001
	2 h	Percentage data	62.83 ± 3.39	4.02 ± 1.30	33.15 ± 3.30
		Transformed data	1.17 ± 0.10a	-1.64 ± 0.13c	0.47 ± 0.10b	160.8	2, 45	< 0.0001
	4 h	Percentage data	64.55 ± 4.14	2.89 ± 0.90	32.57 ± 4.00
		Transformed data	1.27 ± 0.12a	-1.70 ± 0.11c	0.43 ± 0.15b	138.38	2, 45	< 0.0001
	8 h	Percentage data	61.43 ± 5.04	3.81 ± 1.66	34.76 ± 4.09
		Transformed data	1.17 ± 0.17a	-1.65 ± 0.14c	0.49 ± 0.14b	97.05	2, 45	< 0.0001
	12 h	Percentage data	62.88 ± 4.99	3.95 ± 1.87	33.17 ± 4.45
		Transformed data	1.20 ± 0.16a	-1.64 ± 0.16c	0.43 ± 0.17b	90.87	2, 45	< 0.0001
Fipronil (10 μg/g) and ethyl 2, 4-dioxovalerate (2500 μg/g)	1 h	Percentage data	53.33 ± 5.16	3.78 ± 0.94	42.89 ± 5.17
		Transformed data	0.90 ± 0.16a	-1.60 ± 0.11b	0.70 ± 0.15a	100.35	2, 45	< 0.0001
	2 h	Percentage data	56.22 ± 4.82	3.56 ± 1.07	40.22 ± 4.64
		Transformed data	1.00 ± 0.15a	-1.65 ± 0.13b	0.65 ± 0.13a	125.91	2, 45	< 0.0001
	4 h	Percentage data	69.78 ± 4.82	12.89 ± 3.71	17.33 ± 2.95
		Transformed data	1.27 ± 0.17a	-0.88 ± 0.19b	-0.39 ± 0.17b	45.37	2, 45	< 0.0001
	8 h	Percentage data	66.54 ± 4.46	10.25 ± 2.13	23.21 ± 3.96
		Transformed data	1.15 ± 0.15a	-0.96 ± 0.15c	-0.20 ± 0.17b	61.77	2, 45	< 0.0001
	12 h	Percentage data	73.50 ± 4.91	2.93 ± 1.07	23.58 ± 4.41
		Transformed data	1.51 ± 0.16a	-1.57 ± 0.11c	0.06 ± 0.16b	138.39	2, 45	< 0.0001
Fipronil (10 μg/g) and diglycolic acid (2500 μg/g)	1 h	Percentage data	53.81 ± 5.49	5.84 ± 1.91	40.34 ± 4.70
		Transformed data	0.93 ± 0.17a	-1.49 ± 0.15b	0.56 ± 0.14a	73.79	2, 45	< 0.0001
	2 h	Percentage data	58.04 ± 6.11	5.33 ± 2.02	36.63 ± 5.53
		Transformed data	1.06 ± 0.18a	-1.48 ± 0.13c	0.42 ± 0.16b	62.38	2, 45	< 0.0001
	4 h	Percentage data	59.60 ± 6.17	2.22 ± 0.74	38.18 ± 6.13
		Transformed data	1.22 ± 0.17a	-1.68 ± 0.11c	0.46 ± 0.22b	71.32	2, 45	< 0.0001
	8 h	Percentage data	72.13 ± 4.62	3.56 ± 0.78	24.32 ± 4.72
		Transformed data	1.49 ± 0.14a	-1.44 ± 0.13c	-0.05 ± 0.22b	71.48	2, 45	< 0.0001
	12 h	Percentage data	71.41 ± 4.82	2.67 ± 0.72	25.92 ± 4.78
		Transformed data	1.50 ± 0.15a	-1.57 ± 0.11c	0.08 ± 0.21b	88.49	2, 45	< 0.0001
The percentage data were log-ratio transformed to make data independent. The transformed data were compared using the two-way analysis of variance (ANOVA) with the colony as the random effect and the location as the fixed effect, followed by Tukey’s Honest Significant Differences tests for multiple comparisons. Untransformed percentage data and log-ratio transformed data are presented, and differ…
