# Supplementary material for: Attraction-Mediated Synergy: Insecticide Toxicity Against Coptotermes formosanus Enhanced by Trichoderma Metabolites
Source: Insects. 2025 Oct 31;16(11):1116. doi: 10.3390/insects16111116 (PMC12653544; doi:10.3390/insects16111116)
Supplement: Supplementary file 1 [file insects-16-01116-s001.zip › Table S6.xlsx]

## Sheet: Supplementary table 6
Table S6. Statistical results of Figure 6.
Time	Statistical result
1 d	χ2 = 162.89, df = 11, P < 0.0001
2 d	χ2 =154.51, df = 11, P < 0.0001
3 d	χ2 = 167.28, df = 11, P < 0.0001
4 d	χ2 = 166.91, df = 11, P < 0.0001
5 d	χ2 = 162.20, df = 11, P < 0.0001
6 d	χ2 = 160.86, df = 11, P < 0.0001
7 d	χ2 = 156.31, df = 11, P < 0.0001
